# Supplementary material for: Disclosing Pathogenic Variant Effects on the Structural Dynamics of the VAPB MSP Domain Causing Familial ALS
Source: Int J Mol Sci. 2025 Jul 5;26(13):6489. doi: 10.3390/ijms26136489 (PMC12249741; doi:10.3390/ijms26136489)
Supplement: Supplementary file 1 [file ijms-26-06489-s001.zip]

Archive with 1 entries (1 files):
- ijms-3665738-supplementary.pdf
